# Supplementary material for: The Assessment of Fear of COVID-19 among the Elderly Population: A Cross-Sectional Study
Source: J Clin Med. 2021 Nov 26;10(23):5537. doi: 10.3390/jcm10235537 (PMC8658105; doi:10.3390/jcm10235537)
Supplement: Supplementary file 1 [file jcm-10-05537-s001.zip]

Archive with 1 entries (1 files):
- jcm-1457548-supplementary.pdf
